# Supplementary material for: A new model to predict major bleeding in patients with atrial fibrillation using warfarin or direct oral anticoagulants
Source: PLoS One. 2018 Sep 10;13(9):e0203599. doi: 10.1371/journal.pone.0203599 (PMC6130859; doi:10.1371/journal.pone.0203599)
Supplement: S1 File — Excel-based calculator that computes 1-year risk estimates of major hemorrhage hospitalization for each anticoagulant. (XLSX) [file pone.0203599.s008.xlsx]

## Sheet: Major hemorrhage calculator
		1-year Risk of Major Hemorrhage Hospitalization
		Age
		Kidney disease	No
		Prior bleeding	No
		Ischemic Stroke	No
		Anemia	No
		History of cancer	No
		Antiplatelet use	No
		Antiarrhythmic use	No
		Chronic pulmonary disease	No
		Heart failure	No
		Coronary artery disease	No
		Diuretics use	No
		Diabetes mellitus	No
		Male sex	No
		Risk if using:
		Warfarin	0.00224837
		Dabigatran	0.001664
		Rivaroxaban	0.00227773
		Apixaban	0.00133163

## Sheet: Sheet1
Variable	Coefficient	Mean	Observed	Predicted risk
Age	0.02306	70.1736	0
Kidney disease	0.29958	0.13244	0
Prior bleeding	0.23529	0.21338	0
Ischemic Stroke	0.13743	0.26681	0
Anemia	0.32257	0.24892	0
History of cancer	0.16955	0.16436	0
Antiplatelet use	0.22599	0.16341	0
Antiarrhythmic use	-0.28572	0.11919	0
Chronic pulmonary disease	0.19215	0.31286	0
Heart failure	0.21811	0.33899	0
Coronary artery disease	0.10269	0.40768	0
Diuretics use	0.15944	0.4518	0
Diabetes mellitus	0.2111	0.31686	0
Male sex	-0.04775	0.59637	0
oac_class		0		0.00224837
	-0.30127	1		0.001664
	0.01299	2		0.00227773
	-0.52426	3		0.00133163
Baseline survival (1 year)		0.98101
